# Supplementary material for: Forecasting COVID-19 Severity by Intelligent Optical Fingerprinting of Blood Samples
Source: Diagnostics (Basel). 2021 Jul 21;11(8):1309. doi: 10.3390/diagnostics11081309 (PMC8392709; doi:10.3390/diagnostics11081309)
Supplement: Supplementary file 1 [file diagnostics-11-01309-s001.zip]

Archive with 1 entries (1 files):
- diagnostics-1291233-supplementary.pdf
